# Supplementary material for: Alleviation of dextran sulfate sodium (DSS)-induced colitis in mice through the antioxidative effects of muscone via the MyD88/p38 MAPK signalling pathway
Source: PeerJ. 2025 May 28;13:e19397. doi: 10.7717/peerj.19397 (PMC12126094; doi:10.7717/peerj.19397)
Supplement: Supplemental Information 2 — This data includes all the information related to the figures. [file peerj-13-19397-s002.zip]

Archive with 1 entries (1 files):
- Supplementary files tables_Raw_data - 1224.xlsx
